# Supplementary material for: Enhancing Maturation of Human Neuromuscular Organoids via Electrical Stimulation
Source: Adv Sci (Weinh). 2026 Jun 22:e22762. Online ahead of print. doi: 10.1002/advs.202522762 (PMC13337066; doi:10.1002/advs.202522762)
Supplement: Supplementary file 2 — Supporting Figure: advs76097‐sup‐0002‐SuppFigures.xlsx. [file ADVS-9999-e22762-s008.xlsx]

## Sheet: SI FIGURE 1c
Supplementary Figure 1c
NMO Size	Control d30	Control d40	Control d60	Control d75	Early-stage d40	Early-stage d60	Late-stage d60	Late-stage d75
Experiment 1	0.726924	1.88955	2.46556	2.69757	1.8838	2.20444	2.74249	2.92252
	1.00341	1.75822	1.7889	2.5037	1.36368	2.49043	1.63506	1.52349
	1.27282	1.82757	2.70461	2.5887	1.38098	2.25036	2.50687	2.97197
	1.28905	1.41069	2.26765	2.81956	1.57816	2.55121	1.35391	1.80943
	1.02939	1.65902	2.54208	2.92431	1.71113	2.31081	2.57599	2.85209
	1.89648	1.4471	2.27851	2.53847	1.91439	2.43814	1.96545	1.53159
	1.05253	1.67798	2.54228	2.48427	1.58447	1.7434	1.7212	3.18911
	1.0727	1.70106	1.9796	2.80133	2.37904	2.32654	2.14953	2.07085
	0.913683	1.77825	2.34278	2.65902	2.06001	2.07519	2.2761	2.17528
	0.893337	1.66976	2.64375	2.14798	1.7059	2.13309	1.66095	2.92922
	0.904435	1.4638	2.48192	2.77082	1.96785	2.49152	1.22552	2.5771
	1.01859	1.69566	2.45623	2.73392	1.84624	2.70731	2.32332	3.02194
	1.00291	1.6951	2.5776	2.55071	1.47716	2.19666	2.28295	2.751
	0.977424	1.29454	2.37602	2.68145	1.79633	2.55053	1.70514	2.14075
	0.877776	1.8431	2.39448	2.25033	1.61295	2.75224	2.22989	2.91269
	1.17091	1.63098	2.51553	2.85585	2.23685	2.48494	2.39654
	1.10596	1.60265	2.44161	2.3202	1.62525	2.10972	1.33324
	1.15734	1.6618	2.23057	3.23142	1.1961	2.58283	1.89657
	1.13397	1.84448	2.59848	2.95635	2.04131	1.97722	2.4739
	1.05068	1.3843	2.25482	2.71586	1.61556	2.68829	1.81198
	0.759396	1.82622	2.43168	2.58089	2.09255	2.39539	2.07332
	1.1222	1.54137	2.4471	3.37854	1.28365	1.70614	2.3205
	1.17102	1.54178	2.11216		1.49695	2.1466	2.29534
	1.16324	1.67167	2.14771		1.60731	2.38212	2.68544
	0.813096	1.64789	2.35065		1.76154	2.62041	1.67772
	1.02493	1.53876	2.30482		1.64712	2.58386	2.66568
	0.944775	1.39237	2.40749		1.81985	2.1318	2.57382
	1.13829	1.16427	2.02669		1.59413	2.48946	2.47978
	1.25168	1.55441	2.3175		1.75681	2.57009	1.74848
	1.29683	1.97088	2.87631		1.70394	2.6646	2.33168
	1.32575	1.37352	2.42581		1.55153	2.33477	2.49393
	1.29111	1.535	2.53236		1.49005	2.13292	1.56806
	1.49495	1.20752	1.48154		1.24903	2.75811	2.60265
	1.00526	1.45837	2.42584		1.85182	2.71521	2.96824
	1.23083	1.90326	1.37094		1.48435	2.32643	1.89613
	0.937406	1.64959	1.91172		1.66771	2.02687	2.31653
	1.16037	1.59962	1.50394		1.57094		1.72431
	1.1882	1.41917	2.11219		2.06263		2.01498
	1.15144	1.5037	1.96697		1.55085		2.56495
	1.24892	1.52264	2.60811		1.77722		2.96562
	1.13057	1.66897	2.37332				1.65957
	1.07839	1.29871	1.585				2.6545
	1.13297	1.60223					2.55238
	1.24859	1.64945
	0.950295	1.57593
	1.22907	1.46847
	1.01659	1.27933
	1.31081	1.43949
	1.06909	1.61022
	1.15452
	1.10329
	1.26818
	0.967412
	1.14328
	0.966619
	1.25567
	1.3579
	1.39745
	1.11756
	1.22173
Experiment 2	1.47396	1.31665	2.65623	2.51559	1.39343	2.43118	2.59087	2.52751
	1.32431	1.51959	2.30127	2.17155	1.83292	2.62167	1.9318	2.81269
	0.995832	1.66172	2.2069	1.74771	1.74751	2.80183	2.6471	2.74337
	1.25896	1.36506	2.17558	2.73964	1.99343	1.87146	1.9397	2.45285
	0.927835	1.28444	2.45009	2.55476	1.16222	2.07138	2.67857	2.58095
	1.03297	1.65159	2.02138	2.304	1.65593	2.22064	1.63277	2.31322
	1.2094	1.85138	2.42449	2.754	2.17188	2.68591	2.28024	2.64921
	1.34777	1.74219	1.96245	2.92978	1.3207	1.79627	2.66636	1.71686
	1.24624	1.40033	2.20335	3.30338	1.97009	2.76445	2.77578	2.30256
	1.5338	1.45499	2.65896	3.02784	1.34413	2.77226	2.42534	2.94448
	1.04398	1.56451	2.10247	1.55652	2.23412	2.22983	2.45012	2.93621
	1.23016	1.67487	1.93157	2.4867	1.66967	2.82957	2.54481	3.04093
	0.789549	1.37596	2.39228	2.77558	1.77546	2.50799	2.46756	2.58195
	1.3872	1.17416	2.44181	2.41956	1.2791	2.20755	2.51624	3.31284
	1.30514	1.9249	1.88999	2.42707	1.31122	2.53421	2.69771	2.73714
	1.16245	1.55975	2.20561	2.38004	1.98165	1.68109	2.70323	2.84989
	1.09301	1.91236	2.23336	2.29208	1.40206		2.29718	2.26028
	1.1017	2.08453	2.48174	2.41809	1.78218
	1.33338	1.56348	2.09181	2.51046	1.59284
	1.02425	1.22173	2.2456	2.75629	1.85593
	1.35126	2.09542	1.3798	2.60502	1.69293
	1.01345	1.63497	2.13159	2.28958	1.73623
	0.836966	1.67519	2.23767		1.44034
	1.29093	1.81612	1.8542		1.40303
	1.28946	1.59058	2.63374		1.55537
	0.97299	1.60379	2.05206		2.15226
	0.997741	1.78253	2.54155		1.44122
	1.15012	1.38976	2.53967		1.43004
	1.03001	1.4382	2.11295		1.55808
	1.41956	1.21897	2.7626		1.55993
	1.19698	1.76756	2.29792		1.7663
	0.93309	1.40317	2.29243		1.5894
	0.92026	1.79845	2.37408		1.60802
	1.01028	2.21054	2.43397		1.41145
	0.990636	1.93929	2.52376
	1.04425	1.97114	2.56715
	1.02754	1.6266	2.75523
	1.05435	1.32833
	0.871875	1.65755
	1.16729	1.42123
	0.95235	1.92029
	1.23359	1.21368
	1.03103	1.86988
	0.990694	2.17334
	0.835175	1.92678
	1.12898	2.06644
	1.31906	1.81683
	0.977629	0.994423
	1.08559	1.57029
		1.95068
		1.51959
		1.70705
		1.75905
		1.87787
		1.84216
		2.18383
		1.47414
		2.12766
		1.49307
		1.45085
		1.84677
		0.963155
		1.6158
		1.41459
Experiment 3	1.10432	1.92284	2.59061	2.88847	1.84718	2.35946	2.10288	2.74584
	1.16395	2.00168	2.7234	2.93004	1.76882	2.60729	2.44481	3.7094
	1.25306	2.07176	1.98591	3.32038	1.78805	2.34213	2.04401	2.60423
	0.957312	1.38749	2.52064	2.81595	2.06774	2.43797	1.77813	3.00749
	1.12725	2.06524	2.1877	2.91944	1.73127	2.47505	2.39578	2.80532
	1.31859	1.66072	3.11836	2.95776	1.6345	2.74372	2.28893	2.75203
	1.04202	2.23459	3.08949	2.98248	1.67954	2.29548	2.30896	2.41069
	1.13444	1.72889	2.78547	3.24598	1.96982	2.72537	2.16835	2.68706
	1.08042	1.75626	2.61941	3.20382	1.77919	2.53318	1.98676	2.74363
	0.971023	1.77731	2.32305	3.32614	1.39507	2.50614	2.01718
	1.18262	2.01081	2.59495		1.65118	2.18456	2.04575
	0.893014	1.65834	3.15338		1.3658	2.50033	2.366
	1.10138	1.32038	2.3673		2.19269	2.65488
	1.02193	1.91266	2.40752		1.69783	2.50532
	1.40743	1.8375	2.7604		1.48937	2.27012
	0.993308	1.80405	2.91028		1.78662	2.37164
	1.39663	1.7717	2.45655		1.6286	2.77716
	1.07243	1.99322	2.62622		1.76002
	1.09677	1.93353	2.36031		1.97038
	0.920201	1.81806			1.99208
	1.21216	2.05391			1.94639
	1.2594	1.90602			2.03421
	1.16909	1.7131			1.85144
	1.00103	2.06744			1.67446
	1.05514	2.30206			1.78101
	1.20778	2.23826			1.84513
	1.4461	1.53098			2.07202
	1.25934	1.78459			1.80508
	1.0288	1.80614			1.70397
	1.17663	2.34331			1.7771
	1.06873	1.8261			2.2025
	1.19604	2.48386			1.83667
	1.05229	1.78747			1.56354
	1.25408	1.88336			1.83614
	0.916972	1.72358			1.67751
	0.800119	1.52173
	1.07064	2.03036
	0.767206	2.18089
	1.02998	1.97173
	0.969878	2.09692
	0.924664	1.6845
	0.895539	1.86028
	1.80661	1.92675
	1.01929	1.54906
	0.936056	2.28547
	1.12417	1.75723
	0.902879	1.6025
	0.891546	1.68832
	1.07044	1.39225
	0.94275	1.61941
	0.839667	2.53336
	1.08283	1.68694
		2.04175
		1.95878
		2.27872
		1.43156
		1.7468

## Sheet: SI FIGURE 2b
Supplementary Figure 2b
%cCas3 neural region	Control d40	Control d60	Early-stage d40	Late-stage d60
Experiment 1	2.47234	1.43083	1.1643	2.0086
	1.33738	1.10265	1.84043	1.05748
	2.96358		2.66883	1.18041
	0.859177		0.722232	1.11627
				1.15047
Experiment 2	0.181503	0.982216	1.26288	1.32632
	2.09991	0.95917	0.326326	1.88674
	1.22636	1.70928	1.49212	1.97875
	0.421087	1.55269	2.28892	1.39988
			0.649098	1.79611
Experiment 3	2.41888	1.73783	1.43716	1.56724
	2.28577	2.16733	1.09619	2.00942
	2.59401	1.72055	1.58976	2.28471
	2.59936	2.50204	2.02058	1.4862
		2.52696	1.42826	1.89824
%cCas3 muscle region	Control d40	Control d60	Early-stage d40	Late-stage d60
Experiment 1	2.71324	3.49821	2.74632	4.94395
	4.66141	5.281	4.96815	4.90475
	4.4358		1.78959	3.69819
	3.8574			4.61415
				3.12701
Experiment 2	3.26738	4.33145	3.99792	5.24756
	2.99942	5.19274	1.41353	4.71816
	2.5723	5.98372	2.26348	6.79692
	2.97411	4.74163	5.944	5.93588
				5.43853
Experiment 3	5.90522	3.61661	4.39328	5.93753
	4.50747	3.32234	4.39491	4.09342
	3.17486	3.66014	4.75142	3.98364
	5.39626	2.84443	5.9847	4.89761
		3.27554	4.94574	3.09819

## Sheet: SI FIGURE 2c
Supplementary Figure 2c
%TUNEL neural region	Control d40	Control d60	Early-stage d40	Late-stage d60
Experiment 1	5.30514	6.54261	6.24809	5.9426
	5.37982	6.76497	5.90482	6.51688
	6.48545	7.11218	6.66106	7.42049
	8.04506	4.57706		7.03423
Experiment 2	5.49333	5.03367	6.31985	5.78283
	5.47758	5.37411	6.88593	5.63781
	7.54479	6.29545	6.84014	6.11029
	6.41473		7.22256	5.73357
%TUNEL muscle region	Control d40	Control d60	Early-stage d40	Late-stage d60
Experiment 1	2.99886	4.513	5.00752	4.689
	4.23505	5.02178	4.51245	5.50272
	4.35879	5.23637	4.15929	4.18501
	5.70638	4.69023		5.49584
Experiment 2	4.1033	4.6018	4.0373	4.66644
	3.23969	3.48838	3.88252	5.58857
	4.2773	3.65305	3.74655	4.77777
	5.05334		3.17747	4.25897

## Sheet: SI FIGURE 3
Supplementary Figure 3
Number of NMJs>2um	Control d40	Control d60	Control d75	Early-stage d40	Early-stage d60	Late-stage d60	Late-stage d75
Experiment 1	45	11	15	92	44	35	22
	39	12	11	53	47	27	11
	49	14	17	47	27	36	25
	37	23	10	76	14	27	27
	23	11	6	38	20	21	15
	30	59	18	43	17	25	18
	68	70	9	66	37	14	9
	68	81	10	42	36	29	14
	35	15	17	41	30	19	7
	26	15	15	99	7	20	25
	41	17	9	53	26	24	14
	35	14	17	100	18	33	9
	37	13	17	36	24	20	17
	34	18	20	37	16	14	11
	25	15	10	42	27	14	16
	25	32	10	34	30	47	21
	44	21	16	48	44	33	15
	26	23	15	40	41	19	12
	28	17	17	34	17	15	12
		17	18	34	22	22	18
		15	11	26	11		16
		10	7	49	22		19
			10	67	13		7
				48	8		13
							12
							14
							5
Experiment 2	19	10	16	36	36	39	7
	16	20	10	40	45	26	10
	11	23	27	41	37	36	8
	39	33	34	19	37	33	11
	27	18	18	17	51	24	14
	23	7	6	18	31	27	5
	27	24	15	30	28	38	17
	30	8	41	12	23	26	25
	33	10	17	13	30	24	11
	21	19	21	46	28	30	8
	17	29	14	39	19	17	11
	25	21	9	37	15	15	11
	33	29	13	29	28	33	18
	16	14	10	33	22	14	17
	27	14	11	35	29	18	10
	46	28	14	28	17	24	10
	43	14	18	18	38	26	8
	50	19	9	34	25	23	3
		17	12	43	32	27	15
		18	19	23	30	24	11
		14	20	20	19	19	20
			8	30	33	24	6
			14	46	21	39	20
			17	52	19	25	12
			12			15	13
						38	11
						25	10
						31	19
						16	12
						14	12
Experiment 3	43	20	8	45	44	11	20
	38	27	7	39	30	10	11
	23	23	10	36	20	14	22
	42	36	20	53	36	26	11
	29	20	12	48	21	16	13
	15	23	2	30	19	16	14
	49	29	11	36	45	20	14
	21	29	10	43	33	20	19
	30	33	2	33	34	13	13
	31	22	5	54	40	31	13
	25	25	12	56	50	20	12
	40	24	13	21	47	25	10
	60	7	9	40	19	23	12
	48	12	11	36	33	26	10
	38	15	4	46	18	23	9
	26	25	11	42	16	24	18
	46	13	12	48	14	34	19
	29	11	17	42	22	25	17
	62	24	24	51	23	32	20
	30	16	14	34	34	26	17
	31	28	8	37	18	22	18
	28	17	26	35	27	11	26
	29	16	12	49	32	19	24
	46	30	18	32	20	24	19
		23	6	43	32		17
		27	13	33	30		21
		21	17	49	38		24
		36	16	45	43		14
		37	20	17	35		15
		32	11	36	34		20
Innervated NMJs>2um	Control d40	Control d60	Control d75	Early-stage d40	Early-stage d60	Late-stage d60	Late-stage d75
Experiment 1	11	5	7	18	20	17	9
	4	4	5	6	28	11	1
	5	3	9	6	10	12	10
	2	15	7	18	12	6	15
	2	6	5	3	12	4	6
	1	35	9	6	11	15	7
	2	39	5	17	16	9	2
	21	39	7	11	17	14	4
	15	9	5	21	18	18	3
	11	10	10	27	4	18	5
	13	11	5	16	8	22	4
	27	12	17	51	11	28	1
	22	12	14	20	20	18	6
	14	12	14	29	12	14	1
	9	10	8	34	22	14	9
	17	25	10	18	23	41	18
	20	20	13	36	33	33	9
	7	20	14	23	33	18	10
	13	11	14	18	11	15	8
		12	17	22	14	20	12
		10	8	16	9		11
		8	7	30	11		17
			7	38	9		6
				27	7		8
							7
							7
							4
Experiment 2	11	7	8	14	25	29	2
	6	13	10	17	35	20	2
	6	14	4	25	26	18	5
	29	27	10	15	25	20	5
	12	15	10	9	43	20	6
	17	5	5	15	26	12	2
	10	17	3	19	19	35	7
	14	6	6	5	15	20	13
	3	7	8	8	21	18	6
	8	14	7	21	17	11	3
	4	28	9	16	14	4	5
	11	15	7	16	9	5	4
	23	23	11	17	21	17	4
	8	13	9	21	16	6	5
	12	10	8	18	23	7	1
	28	22	14	17	16	20	10
	30	11	15	14	23	20	7
	25	14	9	19	21	10	2
		12	8	27	25	27	14
		15	12	15	22	21	10
		11	16	13	15	16	15
			7	18	25	21	5
			11	26	19	33	14
			11	34	18	19	8
			9			14	11
						36	8
						23	9
						26	16
						14	11
						14	12
Experiment 3	17	15	5	19	27	8	17
	20	15	6	18	22	8	8
	9	14	5	28	14	6	15
	16	27	9	33	27	15	8
	12	18	7	37	19	10	10
	4	17	7	15	10	8	8
	19	18	7	23	23	10	8
	8	14	2	30	23	14	13
	9	14	4	17	27	7	8
	7	15	5	37	27	20	11
	3	21	6	39	24	10	6
	4	14	4	14	21	14	8
	32	3	6	18	11	19	7
	30	11	3	21	17	22	3
	17	5	9	21	13	23	6
	7	15	12	28	9	19	16
	19	11	13	32	13	23	14
	18	9	19	25	14	18	13
	35	20	11	36	17	22	15
	17	11	7	17	22	21	15
	15	20	14	22	9	17	12
	6	10	12	18	21	5	18
	8	10	17	23	22	11	23
	22	22	5	17	15	18	15
		20	7	31	15		11
		23	11	21	23		16
		13	12	30	21		21
		24	15	22	23		11
		31	9	13	24		12
		21		24	27		12
Average size NMJs>2um	Control d40	Control d60	Control d75	Early-stage d40	Early-stage d60	Late-stage d60	Late-stage d75
Experiment 1	4.67478	3.76639	3.65384	5.73261	5.1783	6.19218	6.41098
	4.43227	3.78111	6.71798	4.60579	6.09563	4.96881	7.13015
	4.65162	4.37869	4.19268	4.87528	5.77529	5.8235	5.86151
	3.51471	4.63981	6.25478	4.65408	5.88161	4.41215	6.0628
	3.88679	4.9715	5.55366	5.1656	4.68466	6.33623	6.27772
	4.6499	5.81112	4.4314	5.2226	4.45583	5.00258	7.12992
	3.76499	4.93545	4.92601	4.3574	5.52153	3.72687	5.91604
	3.29134	4.61793	4.31611	4.66453	4.21979	4.55349	4.51296
	3.24767	5.20352	4.24505	4.22673	4.55055	3.73877	4.86864
	3.72876	4.6357	4.59226	4.39641	7.00375	5.34378	5.44402
	3.42534	5.42576	6.65068	4.99031	3.51631	6.9255	7.37948
	4.1456	4.69147	4.01723	4.92124	4.14382	4.7294	4.65672
	5.19228	5.13977	3.97733	4.61053	4.06209	5.3265	4.5965
	4.44356	3.88877	3.59774	4.3634	3.72932	4.47195	5.64702
	4.44342	4.26689	4.96162	4.16429	4.45503	5.12272	5.45048
	4.54847	4.49174	7.72459	5.49581	4.63674	5.52607	4.98468
	4.81381	4.62172	5.65954	4.87961	4.27449	4.42746	6.3879
	4.783	4.45772	5.40554	3.42232	4.59515	5.4363	7.04476
	4.98031	5.56599	6.22242	4.21024	5.20968	5.50791	6.39376
	4.06681	4.22265	4.36163	5.21276	4.41064	4.77054	5.16761
	4.76642	4.08453	6.00315	4.6555	7.37736	5.01432	3.80775
	4.11662	4.7162	7.34384	4.81939	4.1474		4.55443
	4.09121		4.54574	5.25166	4.41886		6.52595
				4.47773	6.81124		6.72454
							5.66077
							5.46081
							9.38082
Experiment 2	4.96432	6.43879	5.72618	6.28427	6.36008	5.20043	3.2504
	4.64467	6.09935	5.30611	4.81591	5.91358	5.60233	5.6055
	5.18669	4.87718	6.03669	5.01591	4.61789	5.47318	4.60428
	4.79434	5.10108	4.66833	5.73184	5.2782	5.2084	7.62331
	5.43957	4.86267	5.63785	4.90661	4.86309	3.98933	4.54326
	5.38925	6.21545	5.29114	5.19373	5.64599	4.15616	4.92239
	4.17925	5.43586	4.94016	4.94069	4.72395	3.85294	4.30492
	5.02026	3.98688	6.25866	4.308	4.57826	4.66847	6.05017
	4.45423	5.69998	6.06735	4.77269	4.42567	5.78656	5.70548
	4.92716	4.46843	7.16353	4.73445	4.04444	5.18102	4.39161
	4.16369	5.18234	3.92228	4.3515	5.03625	4.45573	4.88247
	4.43619	3.98506	6.36199	4.41742	4.07945	6.10352	4.90715
	4.14955	4.46425	4.55343	4.56611	4.57411	4.52835	7.12078
	4.66948	5.79685	5.04623	4.19093	4.53326	4.63188	4.52285
	4.30697	6.29537	6.00185	4.05944	4.93072	5.15953	5.16765
	4.51069	4.41885	6.00105	4.72746	6.47524	5.4241	12.8337
	4.06716	5.24839	7.41364	4.72056	3.73881	5.27528	4.85722
	4.5077	3.5408	4.75887	3.78728	4.51475	3.89489	6.81413
		5.40005	5.41105	4.05394	5.54355	4.41155	4.86937
		4.26347	6.12265	5.54722	4.28446	4.98771	4.89563
		4.67748	5.50251	4.66945	5.08425	3.74217	3.73503
			5.66755	4.65657	4.80937	5.28678	5.40194
			4.56016	5.25166	5.08498	4.59653	5.96416
			7.23528	4.52803	4.48329	4.67587	5.38083
			4.21606			4.76632	6.4327
			5.4245			4.30182	4.78884
			4.42569			4.05204	5.25736
						5.14575	4.06126
						5.56991
						3.56027
Experiment 3	4.48238	5.13299	5.64114	4.88615	4.47684	6.05357	6.45689
	4.31745	4.78898	5.11156	5.1	5.02318	5.00485	5.52696
	4.33432	4.6015	4.962	4.5603	5.07609	4.07216	5.15213
	4.62154	4.88276	4.37651	4.17443	5.68632	4.66143	6.22765
	4.60897	4.41033	3.33913	4.71064	5.54735	3.751	5.48471
	4.34909	4.4657	3.81116	4.90119	5.02642	5.80457	4.20449
	3.824	5.9722	4.64398	4.2787	4.5073	4.16445	4.99988
	4.9125	4.96777	3.92585	4.02499	5.88071	4.59047	3.46309
	3.85989	4.43534	4.74529	4.44933	5.52069	6.5385	4.65375
	4.21323	4.69131	3.98456	5.28005	5.2042	5.41503	4.65052
	4.44421	4.26082	4.53451	4.70916	4.68864	4.75406	3.56525
	4.24425	4.56845	5.10043	4.44832	4.14403	4.88297	5.66761
	4.79726	6.05334	5.34586	4.63829	5.09419	4.3419	4.20204
	4.46568	4.88665	5.86012	4.14788	4.52658	4.67304	4.00371
	5.01934	4.88357	4.74947	4.26325	5.98156	6.06154	5.0825
	4.72298	4.01799	5.24906	4.14852	4.2292	4.47201	5.31842
	4.55152	5.16493	5.6853	5.34963	4.61474	4.39362	5.80461
	5.01503	5.55534	5.07083	5.3837	5.57919	4.66357	5.29644
	4.12881	5.07672	4.31236	4.47565	5.43954	4.72955	5.43811
	4.78365	5.17067	6.25642	5.05657	4.71967	4.41297	6.36822
	4.32648	4.50809	5.37721	4.92765	4.52457	5.10208	4.57918
	3.976	5.15549	4.30364	4.52293	5.17512	7.76441	4.21305
	4.36482	4.71516	3.98606	3.95703	4.24918	4.76274	5.18109
	4.12702	4.59662	4.75713	3.78313	4.55096	4.26434	4.26468
		5.19511	4.4903	4.75128	4.80426		5.59584
		4.51455	5.71107	4.0355	4.54679		4.2352
		3.59697	6.99264	4.19106	4.40662		5.77316
		4.74212		5.01996	5.0893		3.97544
		4.88636		5.64834	4.89843		6.13948
		4.64445		4.40849	5.37878		3.86821

## Sheet: SI FIGURE 4b
Supplementary Figure 4b
NMO Size	Control d30	Chronic EPS, stable d60	Chronic EPS, stable d75	Chronic EPS, increasing d60	Chronic EPS, increasing d75
Experiment 1	0.726924	2.51072	2.60329	2.42223	2.64234
	1.00341	2.77338	2.46504	1.92898	2.56788
	1.27282	2.83817	2.76609	2.49525	2.78142
	1.28905	2.3759	2.36603	2.79152	2.94002
	1.02939	2.72103	2.16468	2.02651	2.76932
	1.89648	2.67655	2.52605	2.33083	2.54719
	1.05253	2.08104	2.18383	2.75502	2.86319
	1.0727	2.56636	3.09707	2.65003	2.10881
	0.913683	2.54446	2.24164	2.14169	2.68256
	0.893337	2.09131	2.77787	2.41715	2.51794
	0.904435	2.58735	2.44211	2.18606	2.54152
	1.01859	2.28685	2.41034	2.62255	2.78738
	1.00291	2.39554		1.97261	2.19081
	0.977424	2.80787		1.8537	2.54126
	0.877776	2.36844		2.38004	1.93121
	1.17091			2.31551	2.51721
	1.10596			2.49959
	1.15734			2.43576
	1.13397			1.84445
	1.05068			2.12616
	0.759396			1.50452
	1.1222			2.61962
	1.17102			1.9823
	1.16324			2.59854
	0.813096			2.49757
	1.02493			2.36098
	0.944775			2.29698
	1.13829			2.38864
	1.25168			1.71785
	1.29683
	1.32575
	1.29111
	1.49495
	1.00526
	1.23083
	0.937406
	1.16037
	1.1882
	1.15144
	1.24892
	1.13057
	1.07839
	1.13297
	1.24859
	0.950295
	1.22907
	1.01659
	1.31081
	1.06909
	1.15452
	1.10329
	1.26818
	0.967412
	1.14328
	0.966619
	1.25567
	1.3579
	1.39745
	1.11756
	1.22173
Experiment 2	1.47396	3.01216	3.02	2.20394	2.69108
	1.32431	2.51574	2.61301	2.2956	2.43136
	0.995832	2.35805	2.56131	2.81184	1.93039
	1.25896	2.95047	2.38256	2.31295	2.77948
	0.927835	2.23617	2.55244	1.96879	2.28579
	1.03297	2.27704	2.62731	1.84886
	1.2094	2.71706	2.70878	2.15364
	1.34777	1.98679	2.8173	2.35764
	1.24624	2.89164	2.63462	2.74886
	1.5338	1.89161	2.61278	2.51342
	1.04398	2.74901	3.1885
	1.23016	2.34155
	0.789549	2.42105
	1.3872	2.42396
	1.30514	2.39551
	1.16245
	1.09301
	1.1017
	1.33338
	1.02425
	1.35126
	1.01345
	0.836966
	1.29093
	1.28946
	0.97299
	0.997741
	1.15012
	1.03001
	1.41956
	1.19698
	0.93309
	0.92026
	1.01028
	0.990636
	1.04425
	1.02754
	1.05435
	0.871875
	1.16729
	0.95235
	1.23359
	1.03103
	0.990694
	0.835175
	1.12898
	1.31906
	0.977629
	1.08559
Experiment 3	1.10432	2.26239	2.60679	2.62211	2.36398
	1.16395	2.28336	2.9101	2.31994	2.55306
	1.25306	1.96812	2.37205	2.05661	3.08538
	0.957312	2.253	2.8269	1.95793	2.27211
	1.12725	2.57458	2.9244	2.1732	2.01119
	1.31859	2.42167	2.53579	1.93814	2.93198
	1.04202	2.48823	3.21239	2.2247	2.10772
	1.13444	2.54448	2.85617	1.90963	2.0579
	1.08042	2.18447	2.96788	2.22376	3.07226
	0.971023	2.0567	3.07111	2.30109	3.03518
	1.18262	1.90329	2.56198	2.42611	2.62026
	0.893014	2.37475	2.79534	1.79886	2.55773
	1.10138	2.47264		2.46527	2.51551
	1.02193	1.97126		1.23356	2.49566
	1.40743	2.21198		2.55596	2.35341
	0.993308	2.55781		2.77713	2.96128
	1.39663	2.18383		1.5705	2.72296
	1.07243	2.04434		2.36272
	1.09677	2.58444		1.82038
	0.920201	2.81424		1.83688
	1.21216	2.41636		2.42105
	1.2594	2.35549		2.65003
	1.16909	2.12355		1.81236
	1.00103	2.69921		2.25737
	1.05514	2.40074		2.52549
	1.20778	2.03177		2.68629
	1.4461	2.18565		2.09269
	1.25934	2.47699		2.53829
	1.0288	2.31336		2.20711
	1.17663	2.11888		1.7705
	1.06873	2.58397		2.10056
	1.19604	2.46501		1.89572
	1.05229	2.58629		1.37748
	1.25408	2.34102		1.47511
	0.916972	2.49184		2.30696
	0.800119	2.59264		2.21847
	1.07064	2.59554		2.41642
	0.767206	2.17672		1.99451
	1.02998	2.5151
	0.969878	2.34748
	0.924664	2.14105
	0.895539	2.57757
	1.80661	1.65846
	1.01929	2.26915
	0.936056	2.02402
	1.12417	1.81289
	0.902879	2.29716
	0.891546	2.19032
	1.07044	2.08318
	0.94275	2.3749
	0.839667	2.3138
	1.08283	2.38424
		2.56201

## Sheet: SI FIGURE 5b
Supplementary Figure 5b
%cCas3 neural region	Control d60	Chronic EPS, stable d60	Chronic EPS, increasing d60
Experiment 1	1.43083	1.21738	1.61568
	1.10265	1.29755	1.32684
		1.44482	1.53979
		1.08736	1.4934
			0.638949
Experiment 2	0.982216	1.52204	1.47987
	0.95917	1.83567	1.08407
	1.70928	1.03705	1.16508
	1.55269	1.60177	1.15357
		1.76804
Experiment 3	1.73783	1.52749	1.33541
	2.16733	0.749695	1.60084
	1.72055	1.52175	1.43991
	2.50204	0.868007	1.7729
	2.52696	1.26672	1.56601
%cCas3 muscle region	Control d60	Chronic EPS, stable d60	Chronic EPS, increasing d60
Experiment 1	3.49821	2.75648	3.13666
	5.281	3.51752	2.74361
		2.98304	2.42455
		2.77942	3.72256
			4.16529
Experiment 2	4.33145	4.88067	4.25341
	5.19274	5.5496	5.86166
	5.98372	4.95507	5.19432
	4.74163	4.75945	4.89305
		3.50693
Experiment 3	3.61661	2.86592	3.62623
	3.32234	3.62764	3.81705
	3.66014	3.3752	2.12427
	2.84443	3.17288	3.22294
	3.27554	4.40344	3.40419

## Sheet: SI FIGURE 5d
Supplementary Figure 5d
%TUNEL neural region	Control d60	Chronic EPS, stable d60	Chronic EPS, increasing d60
Experiment 1	6.54261	6.21802	5.14428
	6.76497	6.0858	5.07163
	7.11218	7.04756	7.44669
	4.57706		6.87545
Experiment 2	5.03367	5.70497	6.09257
	5.37411	5.26595	6.43455
	6.29545	6.35213	6.80282
		6.06687	5.68437
		7.05413
%TUNEL muscle region	Control d60	Chronic EPS, stable d60	Chronic EPS, increasing d60
Experiment 1	4.513	4.79818	4.60089
	5.02178	4.04233	3.77985
	5.23637	4.02838	4.07341
	4.69023		4.68424
Experiment 2	4.6018	4.76118	4.61943
	3.48838	4.13076	3.79033
	3.65305	3.91954	4.02008
		4.10566	3.56756
		5.09821

## Sheet: SI FIGURE 7b
Supplementary Figure 7b
Displacement μm	Control d60	Chronic EPS, stable d60	Chronic EPS, increasing d60
Experiment 1	15	9	9
	4	11	16
	13	19	17
	7	22	20
	8	23	13
	5	35	12

## Sheet: SI FIGURE 8b
Supplementary Figure 8b
Number of NMJs>5um	Control d60	Chronic EPS, stable d60	Chronic EPS, increasing d60	Control d75	Chronic EPS, stable d75	Chronic EPS, increasing d75
Experiment 1	2	28	19	2	19	8
	3	32	24	5	6	7
	5	24	18	10	9	4
	8	37	35	3	37	10
	3	20	37	2	13	7
	23	33	30	8	9	6
	27	26	21	2	8	2
	31	24	15	2	9	6
	4	31	13	4	5	8
	5	20	17	7	6	9
	7	20	15	2	13	4
	5	27	18		1	5
	4	25	35			13
	6	26	21			11
	5	35	24
	10	16	5
	6	23	12
	7	7	8
	7	18	12
	5	8	11
	4	16	10
	4	15	12
		3	12
		3	13
			13
			13
			14
			19
			15
			18
Experiment 2	5	25	6	7	9	9
	12	26	7	8	6	6
	7	17	12	5	1	1
	14	14	7	9	24	24
	8	11	5	13	12	12
	5	4	9	6	11	11
	11	14	11	3	2	2
	2	19	7	7	7	7
	7	13	13	5	3	3
	5	3	18	13	1	1
	11	11	7		4	4
	4	4	10		3	3
	10	13	7		12	12
	6	6	10		4	4
	6	12	18		5	5
	9	17	12
	7	11	13
	4	18	16
	7	12	18
	4	13	14
	4	15	12
		12	16
		17	10
		12	15
		8
		6
		8
		12
		9
		15
Experiment 3	9	10	19	3	5	1
	12	12	14	2	1	3
	8	7	4	3	4	3
	12	7	7	7	1	1
	7	18	12	1	3	5
	8	3	8	1	2	4
	13	7	20	3	6	5
	11	7	10	3	3	5
	9	4	23	2	3	6
	7	21	14	2	2	4
	10	11	18	3	5	6
	8	21	17	2	4	1
	5	8	8	5	3	5
	6	13	16	2	5	6
	5	10	14		6	4
	4	8	12
	5	6	10
	5	8	6
	13	11	15
	8	11	15
	8	12	16
	9	22	20
	3	13	18
	6	24	12
	9	16	8
	11	17	7
	4	18	6
	10	20	21
	12	12	12
	7	18	13
Innervated NMJ>5um	Control d60	Chronic EPS, stable d60	Chronic EPS, increasing d60	Control d75	Chronic EPS, stable d75	Chronic EPS, increasing d75
Experiment 1	2	20	10	2	2	5
	2	23	17	3	5	5
	1	16	16	6	21	4
	6	23	21	3	6	9
	3	14	19	2	5	4
	18	26	25	5	5	5
	21	18	17	1	3	2
	19	15	9	2	4	4
	4	15	7	3	4	7
	5	14	13	5	1	9
	5	9	9	2		4
	5	12	13			3
	3	19	20			8
	4	22	16			8
	5	33	19
	10	15	5
	6	23	11
	7	6	6
	6	17	8
	4	7	10
	3	13	10
	3	14	12
		3	11
		2	11
			13
			8
			13
			18
			13
			14
Experiment 2	5	23	5	5	5	6
	8	23	5	4	1	1
	6	14	7	10	7	10
	13	14	5	5	7	7
	7	6	4	6	9	9
	4	4	7	2	2	2
	11	12	2	1	3	3
	2	17	4	3	2	2
	6	11	13	14	1	1
	4	2	5	3	2	2
	11	6	8	7	6	2
	4	4	7		1	8
	10	13	9		2	1
	6	5	17			3
	5	10	11
	9	17	13
	7	10	15
	4	18	17
	7	12	13
	4	13	12
	4	15	11
		11	9
		17	14
		12
		7
		6
		7
		10
		9
		15
Experiment 3	8	9	12	3	5	1
	9	12	14	2	1	1
	6	7	4	3	3	2
	10	7	6	4	1	3
	7	17	11	1	3	4
	6	3	6		1	5
	11	7	20	1	6	3
	5	7	9	3	2	4
	3	4	19		3	4
	6	19	13	1	3	5
	9	8	17	2	1	1
	6	15	14	2	3	2
	2	5	5		2	2
	6	9	14	4	5	3
	4	6	14	2	4
	5	8	11
	4	6	10
	12	8	6
	7	11	14
	7	11	14
	7	12	12
	3	22	20
	5	13	16
	9	24	12
	10	16	6
	3	17	5
	6	18	4
	12	20	16
	7	12	10
		18	12
Average Size NMJ>5um	Control d60	Chronic EPS, stable d60	Chronic EPS, increasing d60	Control d75	Chronic EPS, stable d75	Chronic EPS, increasing d75
Experiment 1	7.95879	9.99379	8.57857	7.57975	8.67912	7.84002
	5.77123	9.63725	10.627	10.8604	11.1962	9.24634
	7.56748	12.3657	9.37558	8.66531	9.54128	6.09656
	7.3734	9.11117	7.24101	12.6713	9.82343	10.2034
	8.97883	11.4862	9.55764	8.08388	10.1743	6.31094
	9.84489	8.52564	8.58039	7.14817	9.72392	8.45058
	7.70297	9.43554	9.0971	6.51608	9.20046	12.1781
	7.01565	8.59632	10.2344	8.44291	9.34789	9.50478
	10.706	10.5032	12.3018	8.94333	9.35972	9.65873
	6.72333	10.0236	10.5861	9.98072	8.98043	7.58996
	7.82401	9.02021	8.22322		9.69673	7.69118
	7.23534	8.27541	8.35867		8.32667	12.3534
	8.46853	10.3639	7.85067			7.95761
	6.41528	8.33984	11.3752			9.81393
	6.09805	9.46848	9.427
	7.49674	8.69628	8.44262
	8.17742	7.6293	8.92708
	7.26175	7.26915	7.85987
	9.11939	7.99533	7.62115
	7.09336	7.52924	7.58649
	6.85255	8.64276	7.52381
	6.67885	9.68524	11.0889
		10.0148	8.33934
		6.16813	8.20063
			8.40266
			7.78456
			7.46618
			8.88859
			8.95353
			7.52828
Experiment 2	9.71885	9.25342	8.26058	7.16705	7.76737	7.76737
	8.29321	9.22697	9.43987	9.47042	12.0833	12.0833
	8.31569	9.84665	7.57413	7.18241	7.81229	7.81229
	8.08923	6.87321	10.1024	10.2692	7.88142	7.88142
	7.095	9.90962	6.51427	8.47497	8.47993	8.47993
	7.56969	11.5194	7.5621	8.37821	10.8252	16.6995
	8.17355	11.5431	8.54386	9.81596	8.32366	10.8252
	6.85856	8.93354	6.52378	9.05192	9.05559	8.32366
	6.49671	8.66398	8.61705	11.5176	8.17299	9.05559
	7.09946	6.09052	8.24294	6.55401	10.6994	8.17299
	8.61673	10.1941	8.13751	8.14281	7.93228	10.6994
	8.59163	10.0138	8.06891		8.69325	7.93228
	6.77932	9.07796	9.77259		7.08122	8.69325
	8.81037	9.86797	7.70467			7.08122
	10.5864	8.20114	9.22944
	6.83047	8.18538	8.82883
	7.75112	8.88349	9.90675
	6.55598	8.59478	8.97855
	8.42912	9.28494	8.0846
	8.22453	7.44432	8.44035
	7.60915	7.77319	6.72503
		10.4923	7.23902
		8.76351	8.33354
		8.88866	7.43691
		9.74283
		7.22067
		10.0216
		9.29744
		10.4564
		8.23698
Experiment 3	7.49579	7.44496	7.40822	9.91271	6.24571	6.11655
	6.6348	8.25704	7.78447	9.858	6.68555	8.31009
	7.44052	7.4965	9.25617	8.96027	6.36167	10.8209
	7.97445	6.484	7.41275	6.43624	5.86649	6.23249
	6.3048	7.90217	8.01149	7.01204	11.5509	7.29944
	6.91393	10.1286	6.44996	6.40019	8.4866	6.81208
	9.05192	6.20243	7.92501	7.68753	5.12743	8.29434
	8.26408	8.57883	8.65797	5.93647	7.23435	8.86674
	7.3109	6.56035	7.38857	9.97892	5.95635	7.33766
	7.78679	7.76419	7.79334	6.68819	6.12489	7.48295
	5.96105	7.0177	8.85355	6.65257	9.98746	7.90261
	6.76851	6.95319	8.29751	6.47822	9.67864	14.8669
	7.34426	8.6846	9.63715		8.25465	8.05496
	7.11249	7.7436	9.05136		6.33783	6.54221
	7.67285	6.81008	8.44107		6.97645	6.35902
	9.1283	9.07163	6.09051
	7.57268	7.92883	10.8948
	8.3154	9.14088	8.61241
	6.64025	10.3087	7.89616
	6.70247	9.31861	8.04665
	7.69698	7.74951	8.51394
	7.23594	9.03782	10.1862
	11.6065	9.03522	9.30396
	9.21127	7.6855	8.05527
	8.65383	8.70008	9.32864
	6.9327	7.82735	8.23757
	5.7207	7.42316	5.37181
	7.76837	8.50385	7.38195
	8.34896	8.21093	9.32243
	8.81957	7.72878	8.11638

## Sheet: SI FIGURE 8c
Supplementary Figure 8c
Number of NMJs>2um	Control d60	Chronic EPS, stable d60	Chronic EPS, increasing d60	Control d75	Chronic EPS, stable d75	Chronic EPS, increasing d75
Experiment 1	11	68	45	15	32	19
	12	76	49	11	22	21
	14	64	40	17	21	12
	23	93	105	10	76	17
	11	68	99	6	45	23
	59	92	69	18	32	20
	70	69	62	9	23	10
	81	57	37	10	28	16
	15	58	26	17	8	16
	15	41	52	15	13	18
	17	34	36	9	18	21
	14	82	40		6	27
	13	55	76			29
	18	51	52			28
	15	69	42
	32	32	24
	21	46	24
	23	25	25
	17	50	36
	17	25	45
	15	38	28
	10	31	36
		10	35
		11	36
			27
			35
			38
			40
			36
			37
Experiment 2	10	55	16	16	17	17
	20	42	17	10	18	18
	23	41	38	27	11	11
	33	34	23	34	52	52
	18	31	32	18	26	26
	24	19	25	6	15	15
	10	35	25	15	8	8
	19	41	31	41	25	25
	29	36	33	17	11	11
	21	12	57	21	5	5
	29	24	24		8	8
	14	13	37		9	9
	14	27	35		39	39
	28	15	34		11	11
	14	29	38		10	10
	19	47	43
	17	25	32
	18	55	42
	14	31	36
		26	39
		34	35
		22	46
		35	45
		30	33
		19
		23
		21
		27
		19
		40
Experiment 3	20	30	31	8	12	3
	27	36	34	7	9	11
	23	46	19	10	16	13
	36	37	22	20	11	4
	20	39	34	12	10	16
	23	24	29	2	14	8
	29	43	41	11	11	21
	29	35	39	10	10	13
	33	49	69	2	15	12
	22	77	39	5	13	15
	25	42	49	12	12	11
	24	72	36	13	9	5
	12	28	19	9	14	15
	15	34	37	11	12	19
	25	22	33	4	15	16
	13	11	29
	11	20	24
	24	26	24
	16	28	31
	28	26	37
	17	32	37
	16	45	46
	30	50	46
	23	63	44
	27	39	29
	21	39	27
	36	54	21
	37	48	43
	32	40	36
		38	29
Innervated NMJs>2um	Control d60	Chronic EPS, stable d60	Chronic EPS, increasing d60	Control d75	Chronic EPS, stable d75	Chronic EPS, increasing d75
Experiment 1	5	36	23	7	3	12
	4	45	26	5	12	11
	3	29	28	1		9
	15	34	52	9	33	14
	6	29	45	7	14	12
	35	28	42	5	16	14
	9	21	37	9	7	6
	10	25	19	5	8	11
	11	13	9	7	2	12
	12	22	23	5	6	12
	12	33	13	10	4	16
	12	38	18	5	3	10
	10	63	34			16
	27	26	33			19
	20	42	27
	20	21	17
	11	40	19
	12	19	20
	10	28	23
	8	26	33
		8	28
		10	24
			27
			19
			19
			22
			32
			31
			31
			28
Experiment 2	7	41	6	8	8	9
	13	37	10	10	8	11
	14	29	12	4	3	5
	27	23	11	18	9	14
	15	19	14	10	10	11
	5	12	15	10	12	12
	17	22	5	5	6	6
	6	31	4	3	8	8
	7	30	32	6	3	4
	14	4	14	8	2	4
	28	14	21	7	2	5
	15	9	33		14	3
	26	23	31		3	19
	13	11	32		3	3
	10	21	36			4
	25	44	31
	14	21	36
	17	50	30
	15	29	34
	15	26	30
	11	32	32
		21	32
		35	29
		27
		16
		22
		18
		23
		18
		32
Experiment 3	15	21	18	5	5	2
	15	29	26	6	2	6
	14	40	15	5	2	9
	27	34	18	9	3	2
	18	29	29	7	4	10
	17	21	16	7	10	8
	18	32	31	7	6	12
	14	28	27	2	4	8
	14	35	52	4	6	7
	15	29	27	5	2	9
	21	46	33	6	10	7
	14	24	24	4	8	1
	3	18	11	6	5	5
	11	12	25	3	6	7
	5	11	23		13	5
	18	16	22		9
	11	26	18		5
	9	24	20		2
	20	23	23
	14	24	30
	20	42	21
	10	39	41
	10	43	35
	22	32	41
	20	30	21
	23	45	18
	16	38	14
	24	33	29
	31	34	24
	24		21
Average Size NMJs>2um	Control d60	Chronic EPS, stable d60	Chronic EPS, increasing d60	Control d75	Chronic EPS, stable d75	Chronic EPS, increasing d75
Experiment 1	3.76639	6.03844	5.55211	3.65384	6.50064	5.13422
	3.78111	5.98632	6.86701	6.71798	5.48067	4.90819
	4.37869	6.50676	5.96055	4.19268	5.95179	4.06551
	4.63981	5.65872	4.66229	6.25478	6.35765	7.36725
	4.9715	5.66353	5.57259	5.55366	5.2808	4.49406
	5.81112	5.0936	5.57242	4.4314	5.11977	4.80611
	4.93545	5.58934	5.24778	4.92601	5.08837	5.07633
	4.61793	5.50469	6.0399	4.31611	5.09378	5.78576
	5.20352	7.20477	7.42681	4.24505	6.90999	6.45264
	4.6357	6.75274	5.49388	4.59226	5.74174	5.21268
	5.42576	6.78734	5.08789	6.65068	7.92218	4.10843
	4.69147	4.81726	5.43557	5.98991	3.91512	4.90527
	5.13977	6.43935	5.40368			5.22189
	3.88877	5.8043	6.55781			5.96492
	4.26689	6.38068	6.71843
	4.49174	5.89061	4.3226
	4.62172	5.45272	6.06759
	4.45772	4.10439	4.71378
	5.56599	4.88805	4.60946
	4.22265	4.47544	4.28214
	4.08453	5.67014	4.87852
	4.7162	6.30448	5.75169
		5.60545	4.93249
		4.28828	4.93605
			5.5344
			4.99349
			4.89088
			5.84962
			5.5689
			5.32336
Experiment 2	6.43879	5.92458	5.39051	5.72618	5.98528	5.98528
	6.09935	6.92176	5.7386	5.30611	4.61861	4.61861
	4.87718	5.85041	4.61899	6.03669	3.95563	3.95563
	5.10108	4.85927	5.24853	4.66833	5.3825	5.3825
	4.86267	5.6142	3.40181	5.63785	5.44087	5.44087
	6.21545	5.37769	4.9374	5.29114	7.03708	7.03708
	5.43586	6.59903	5.65316	4.94016	6.36245	6.36245
	3.98688	5.88195	4.06774	6.25866	5.30723	5.30723
	5.69998	5.36546	5.29256	6.06735	4.66559	4.66559
	4.46843	3.98535	4.99075	7.16353	4.6371	4.6371
	5.18234	6.37274	4.61167	3.92228	5.65442	5.65442
	3.98506	5.42445	4.48053	6.36199	5.92629	5.92629
	4.46425	6.107	4.43514		4.77972	4.77972
	5.79685	6.01817	4.30404		5.30944	5.30944
	6.29537	5.28357	6.17578		4.99589	4.99589
	4.41885	4.9825	4.60814
	5.24839	5.79695	5.96288
	3.5408	5.03877	5.30174
	5.40005	5.52707	5.68828
	4.26347	5.41697	5.16319
	4.67748	5.26468	4.43383
		7.4746	4.63134
		5.78904	4.21502
		5.56785	5.36622
		6.17628
		4.17701
		5.75513
		5.70179
		6.54583
		5.07609
Experiment 3	5.13299	4.48258	5.73875	5.64114	5.48302	3.76985
	4.78898	4.83147	5.07888	5.11156	2.65259	4.65927
	4.6015	3.87437	4.71036	4.962	3.1789	5.12197
	4.88276	4.10312	4.76697	4.37651	3.81334	4.27919
	4.41033	5.38499	5.07623	3.33913	5.52423	4.46009
	4.4657	4.03278	3.93963	5.68265	4.36034	5.2244
	5.9722	3.66106	5.51755	3.81116	5.32947	4.52368
	4.96777	4.29321	4.62006	4.64398	5.51869	5.64935
	4.43534	3.35594	4.57692	3.85548	3.89873	5.27441
	4.69131	4.41023	4.86554	3.92585	4.9448	4.19021
	4.26082	4.21464	5.28938	4.74529	4.75238	5.74727
	4.56845	4.43923	5.72958	3.98456	4.68926	5.6798
	6.05334	5.1809	6.00805	5.33946	5.45661	4.83273
	4.88665	4.79878	5.82474	4.53451	5.52375	4.54156
	4.88357	4.83789	5.27295	5.10043	4.97111	3.99655
	4.01799	7.33857	4.32837		4.52145
	5.16493	4.46975	6.42433		4.90855
	5.55534	5.29491	4.57799		3.35301
	5.07672	6.09604	5.41397
	5.17067	5.69377	5.07791
	4.50809	4.70077	5.46841
	5.15549	6.23032	6.41746
	4.71516	4.78002	5.6084
	4.59662	5.02294	4.7283
	5.19511	5.63962	5.12014
	4.51455	5.1879	4.51261
	3.59697	4.5643	3.9602
	4.74212	5.26079	5.21496
	4.88636	4.85825	5.27542
	4.64445	5.3535	5.26359

[truncated: 19 more sheets: SI FIGURE 9b, SI FIGURE 10b, SI FIGURE 10d, SI FIGURE 10f, SI FIGURE 11a, SI FIGURE 11b, SI FIGURE 12b, SI FIGURE 13b, SI FIGURE 13d, SI FIGURE 13f, SI FIGURE 14a, SI FIGURE 14d, SI FIGURE 15b, SI FIGURE 17a, SI FIGURE 17b, SI FIGURE 17c, SI FIGURE 18, SI FIGURE 19b, SI FIGURE 20b]
