# Supplementary material for: Enhancing Maturation of Human Neuromuscular Organoids via Electrical Stimulation
Source: Adv Sci (Weinh). 2026 Jun 22:e22762. Online ahead of print. doi: 10.1002/advs.202522762 (PMC13337066; doi:10.1002/advs.202522762)
Supplement: Supplementary file 3 — Supporting Figure: advs76097‐sup‐0003‐MainFigures.xlsx. [file ADVS-9999-e22762-s007.xlsx]

## Sheet: FIGURE 1d
Figure 1d NMO Size
	Control d40	Early-stage d40	Control d60	Early-stage d60	Late-stage d60	Control d75	Late-stage d75
Experiment 1	1.31665	2.01565	2.65623	2.43118	2.59087	2.73964	2.52751
	1.51959	1.39343	2.30127	2.62167	1.9318	2.55476	2.81269
	1.66172	1.83292	2.2069	2.80183	2.6471	2.304	2.74337
	1.36506	1.74751	2.17558	1.87146	1.9397	2.754	2.45285
	1.28444	1.99343	2.45009	2.07138	2.67857	2.92978	2.58095
	1.65159	1.16222	2.02138	2.22064	1.63277	3.30338	2.31322
	1.85138	1.65593	2.42449	2.68591	2.28024	3.02784	2.64921
	1.74219	2.17188	1.96245	1.79627	2.66636	1.55652	1.71686
	1.40033	1.3207	2.20335	2.76445	2.77578	2.4867	2.30256
	1.45499	1.97009	2.65896	2.77226	2.42534	2.77558	2.94448
	1.56451	1.34413	2.10247	2.22983	2.45012	2.41956	2.93621
	1.67487	2.23412	1.93157	2.82957	2.54481	2.42707	3.04093
	1.37596	1.66967	2.39228	2.50799	2.46756	2.38004	2.58195
	1.17416	2.07146	2.44181	2.20755	2.51624	2.29208	3.31284
	1.9249	1.77546	1.88999	2.53421	2.69771	2.41809	2.73714
	1.55975	1.2791	2.20561	1.68109	2.70323	2.51046	2.84989
	1.91236	1.31122	2.23336		2.29718	2.75629	2.26028
	2.08453	1.98165	2.48174			2.60502
	1.56348	1.40206	2.09181			2.28958
	1.22173	1.78218	2.2456
	2.09542	1.59284	1.3798
	1.63497	1.85593	2.13159
	1.67519	1.69293	2.23767
	1.81612	1.73623	1.8542
	1.59058	1.44034	2.63374
	1.60379	1.40303	2.05206
	1.78253	1.55538	2.54155
	1.38976	2.15226	2.53967
	1.4382	1.88259	2.11295
	1.21897	1.45109	2.7626
	1.76756	2.35866	2.29792
	1.40317	2.35866	2.29243
	1.79845	1.44122	2.37408
	2.21054	1.43004	2.43397
	1.93929	1.55808	2.52376
	1.97114	1.55993	2.56715
	1.6266	1.7663	2.75523
	1.32833	1.60802
	1.65755	1.41145
	1.42123	1.81824
	1.92029	1.58606
	1.21368	1.84031
	1.86988	1.65884
	2.17334	1.74067
	1.92678	1.67742
	2.06644	1.62948
	1.81683	1.90244
	0.994423	1.74431
	1.57029	2.12311
	1.95068	1.46383
	1.51959	1.27648
	1.70705	1.3308
	1.75905	1.39577
	1.87787	1.90667
	1.84216	1.2606
	2.18383	1.86357
	1.47414	1.81832
	2.12766	1.39407
	1.49307	1.67983
	1.45085	1.83741
	1.84677	1.57728
	0.963155	1.87008
	1.6158	1.6601
	1.41459	1.73899
		1.75893
		1.91248
		1.6402
		1.46997
		1.28776
		1.89301
		1.42281
		1.9266
		1.26439
		1.82226
		1.84266
		1.39304
		1.66615
		1.47757
		1.35203
		2.0345
		1.55197
		1.68427
		1.76137
		2.05382
		1.91885
		1.03529
		1.68556
		1.88911
		1.13236
		1.5458
		1.36915
		1.63658
		1.44572
		1.84718
		1.76882
		1.78805
		2.06774
Experiment 2	1.92284	1.73127	2.59061	2.35946	2.10288	2.88847	2.74584
	2.00168	1.6345	2.7234	2.60729	2.44481	2.93004	3.7094
	2.07176	1.67954	1.98591	2.34213	2.04401	3.32038	2.60423
	1.38749	1.96982	2.52064	2.43797	1.77813	2.81595	3.00749
	2.06524	1.77919	2.1877	2.47505	2.39578	2.91944	2.80532
	1.66072	1.39507	3.11836	2.74372	2.28893	2.95776	2.75203
	2.23459	1.65118	3.08949	2.29548	2.30896	2.98248	2.41069
	1.72889	1.3658	2.78547	2.72537	2.16835	3.24598	2.68706
	1.75626	2.19269	2.61941	2.53318	1.98676	3.20382	2.74363
	1.77731	1.69783	2.32305	2.50614	2.01718	3.32614
	2.01081	1.48937	2.59495	2.18456	2.04575
	1.65834	1.78662	3.15338	2.50033	2.366
	1.32038	1.6286	2.3673	2.65488
	1.91266	1.76002	2.40752	2.50532
	1.8375	1.97038	2.7604	2.27012
	1.80405	1.99208	2.91028	2.37164
	1.7717	1.94639	2.45655	2.77716
	1.99322	2.03421	2.62622
	1.93353	1.85144	2.36031
	1.81806	1.67446
	2.05391	1.78101
	1.90602	1.84513
	1.7131	2.07202
	2.06744	1.80508
	2.30206	1.70397
	2.23826	1.7771
	1.53098	2.2025
	1.78459	1.83667
	1.80614	1.56354
	2.34331	1.83614
	1.8261	1.67751
	2.48386
	1.78747
	1.88336
	1.72358
	1.52173
	2.03036
	2.18089
Experiment 3	1.88955	1.8838	2.46556	2.20444	2.74249	2.69757	2.92252
	1.75822	1.36368	1.7889	2.49043	1.63506	2.5037	1.52349
	1.82757	1.38098	2.70461	2.25036	2.50687	2.5887	2.97197
	1.41069	1.57816	2.26765	2.55121	1.35391	2.81956	1.80943
	1.65902	1.71113	2.54208	2.31081	2.57599	2.92431	2.85209
	1.4471	1.91439	2.27851	2.43814	1.96545	2.53847	1.53159
	1.67798	1.58447	2.54228	1.7434	1.7212	2.48427	3.18911
	1.70106	2.37904	1.9796	2.32654	2.14953	2.80133	2.07085
	1.77825	2.06001	2.34278	2.07519	2.2761	2.65902	2.17528
	1.66976	1.7059	2.64375	2.13309	1.66095	2.14798	2.92922
	1.4638	1.96785	2.48192	2.49152	1.22552	2.77082	2.5771
	1.69566	1.84624	2.45623	2.70731	2.32332	2.73392	3.02194
	1.6951	1.47716	2.5776	2.19666	2.28295	2.55071	2.751
	1.29454	1.79633	2.37602	2.55053	1.70514	2.68145	2.14075
	1.8431	1.61295	2.39448	2.75224	2.22989	2.25033	2.91269
	1.63098	2.23685	2.51553	2.48494	2.39654	2.85585
	1.60265	1.62525	2.44161	2.10972	1.33324	2.3202
	1.6618	1.1961	2.23057	2.58283	1.89657	3.23142
	1.84448	2.04131	2.59848	1.97722	2.4739	2.95635
	1.3843	1.61556	2.25482	2.68829	1.81198	2.71586
	1.82622	2.09255	2.43168	2.39539	2.07332	2.58089
	1.54137	1.28365	2.4471	1.70614	2.3205	3.37854
	1.54178	1.49695	2.11216	2.1466	2.29534
	1.67167	1.60731	2.14771	2.38212	2.68544
	1.64789	1.76154	2.35065	2.62041	1.67772
	1.53876	1.64712	2.30482	2.58386	2.66568
	1.39237	1.81985	2.40749	2.1318	2.57382
	1.16427	1.59413	2.02669	2.48946	2.47978
	1.55441	1.75681	2.3175	2.57009	1.74848
	1.97088	1.70394	2.87631	2.6646	2.33168
	1.37352	1.55153	2.42581	2.33477	2.49393
	1.535	1.49005	2.53236	2.13292	1.56806
	1.20752	1.24903	1.48154	2.75811	2.60265
	1.45837	1.85182	2.42584	2.71521	2.96824
	1.90326	1.48435	1.37094	2.32643	1.89613
	1.64959	1.66771	1.91172	2.02687	2.31653
	1.59962	1.57094	1.50394		1.72431
	1.41917	2.06263	2.11219		2.01498
	1.5037	1.55085	1.96697		2.56495
	1.52264	1.77722	2.60811		2.96562
	1.66897		2.37332		1.65957
	1.29871		1.585		2.6545
	1.60223				2.55238
	1.64945
	1.57593
	1.46847
	1.27933
	1.43949
	1.61022

## Sheet: FIGURE 1f
Figure 1f
NMJ>5um	Control d40	Early-stage d40	Control d60	Early-stage d60	Late-stage d60	Control d75	Late-stage d75
Experiment 1	17	42	2	14	16	2	10
	11	18	3	15	8	5	5
	17	19	5	9	16	10	10
	5	28	8	8	8	3	13
	5	11	3	8	8	2	6
	10	18	23	6	8	8	7
	9	17	27	14	3	2	4
	17	14	31	8	7	2	5
	13	11	4	9	5	4	2
	7	33	5	6	9	7	9
	11	23	7	2	9	2	8
	10	35	5	4	15	3	1
	12	16	4	6	6	4	4
	13	10	6	2	6	2	5
	6	9	5	9	6	2	6
	5	18	10	9	13	6	8
	12	8	6	13	11	6	7
	11	5	7	15	10	8	5
	12	10	7	6	7	6	3
		10	5	7	7	5	8
		9	4	5		6	3
		17	4	7		4	5
		18		4		3	4
		19		4			8
							5
							6
							5
Experiment 2	8	19	5	17	14	7	4
	7	17	12	16	11	8	1
	5	15	7	11	14	5	1
	11	10	14	10	14	9	2
	12	7	8	12	7	13	6
	10	8	5	13	8	6	3
	8	9	11	11	7	3	6
	9	4	2	7	8	7	9
	10	4	7	5	10	5	5
	7	18	5	6	10	13	3
	3	9	11	9	6	5	4
	7	9	4	3	5	4	4
	7	8	10	6	9	6	6
	6	10	6	9	4	5	5
	5	8	6	11	7	5	8
	11	9	9	12	9	4	2
	14	6	7	6	9	6	4
	12	6	4	8	7	6	3
		10	7	13	10	4	5
		8	4	7	8	5	4
		9	4	9	3	5	8
		8		11	12	4	3
		18		9	13	3	4
		19		4	5	7	7
					7	3	8
					12		3
					6		4
					15		6
					8		5
					2		3
Experiment 3	12	18	9	17	6	3	12
	10	14	12	13	3	2	3
	8	10	8	9	3	3	5
	14	12	12	15	7	7	5
	9	17	7	10	4	1	9
	4	12	8	7	11	1	5
	9	11	13	13	4	3	5
	7	8	11	12	7	3	1
	3	9	9	15	8	2	3
	6	24	7	20	13	2	4
	10	22	10	19	7	3	2
	11	7	8	8	11	2	3
	23	13	5	5	7	5	2
	19	7	6	13	10	2	3
	12	11	5	6	11	3	5
	9	9	4	3	6	6	7
	12	19	5	4	11	5	9
	11	18	5	6	9	10	6
	14	16	13	7	13	5	6
	9	19	8	13	8	5	7
	13	16	8	6	8	8	5
	6	10	9	5	7	6	7
	9	11	3	8	4	9	9
	11	6	6	7	6	1	5
		15	9	10		1	4
		9	11	9		7	4
		10	4	11		4	12
		19	10	17		7	3
		9	12	9		6	9
		10	7	12			5
Innervated NMJ>5um	Control d40	Early-stage d40	Control d60	Early-stage d60	Late-stage d60	Control d75	Late-stage d75
Experiment 1	8	11	2	9	11	2	5
	2	5	2	14	6	3	1
	3	2	1	3	10		8
	1	10	6	7	2	6	8
	1	3	3	6	2	3	3
	6	5	18	6	7	2	5
	4	7	21	8	3	5	1
	2	7	19	7	5	1	2
	4	7	4	6	5	2	0
	2	12	5	4	7	3	2
	8	9	5	3	9	5	2
	4	23	5	5	15	2	1
	1	10	3	2	6	3	1
	4	7	4	9	6	3	1
	6	7	5	9	6	1	4
	3	11	10	13	11	2	7
	3	7	6	14	11	6	6
	12	2	7	5	10	6	5
	12	9	6	6	7	7	3
	10	6	4	4	6	6	5
		3	3	6		5	1
		10	3	3		5	5
		13		4		4	4
		15				2	6
							3
							5
							4
Experiment 2	3	6	5	17	12	5	1
	3	8	8	15	10	4	2
	5	11	6	10	9	10	4
	10	10	13	10	10	5	2
	10	4	7	11	7	6	3
	8	7	4	12	4	2	7
	4	7	11	9	7	1	4
	6	2	2	7	7	3	2
	2	4	6	5	9	14	3
	4	11	4	5	7	3	3
	3	5	11	8	2	7	2
	2	2	4	3	4	4	2
	3	7	10	6	9	4	1
	2	9	6	8	3	6	2
	5	7	5	11	5	4	4
	9	8	9	11	6	5	2
	5	5	7	4	8	4	5
		4	4	8	4	6	4
		8	7	13	10	6	6
		7	4	7	8	2	3
		5	4	8	3	4	2
		7		11	12	4	5
		15		8	12	4	7
		16		4	5	3	3
					7	6	4
					11	3	6
					6		5
					13		3
					7
					2
Experiment 3	7	8	8	13	5	3	9
	7	7	9	12	3	2	3
	6	10	6	6	2	3	3
	9	7	10	14	7	4	4
	2	13	7	9	4	1	8
	1	10	6	6	6	1	3
	4	10	11	5	3	3	3
	3	8	5	10	7	1	1
	2	6	3	14	5	2	3
	1	21	6	17	10	2	4
	2	17	9	9	4	4	2
	2	7	6	6	6	2	2
	15	8	2	5	5	3	1
	13	6	6	11	9	6	4
	6	7	4	5	6	5	7
	3	6	5	2	5	9	9
	7	15	4	4	9	5	6
	7	13	12	6	11	5	6
	13	13	7	7	5	5	7
	5	11	7	11	9	6	4
	9	11	7	4	8	9	5
	2	5	3	5	8	1	9
	2	7	5	7	7	0	4
	10	5	9	6	7	6	3
		14	10	7	3	4	4
		5	3	8	4	6	11
		8	6	9	6	6	2
		7	12	12			9
		9	7	9			5
		7		11
Average Size NMJ>5um	Control d40	Early-stage d40	Control d60	Early-stage d60	Late-stage d60	Control d75	Late-stage d75
Experiment 1	7.43393	8.41006	7.95879	9.36182	9.91959	7.57975	9.94148
	7.56614	7.64059	5.77123	11.6428	8.74497	10.8604	11.7296
	6.90622	7.27773	7.56748	10.7502	9.34314	8.66531	9.80583
	7.32113	7.42052	7.3734	8.24557	7.94293	12.6713	8.76348
	7.37394	9.11464	8.97883	6.55324	11.5795	8.08388	10.4181
	7.81342	7.9651	9.84489	7.26722	8.54904	7.14817	13.5203
	7.49986	7.45015	7.70297	8.67737	5.8222	6.51608	9.17279
	7.25066	7.33931	7.01565	7.56104	9.96726	8.44291	6.04661
	6.54131	6.9806	10.706	8.09012	11.381	8.94333	8.95637
	7.58483	6.75451	6.72333	7.67605	11.3289	9.98072	9.50346
	7.54986	7.34635	7.82401	8.56315	7.31489	7.36661	10.097
	7.56429	8.17555	7.23534	7.55267	8.14815	6.30454	13.5768
	8.24654	7.08623	8.46853	6.2668	7.9126	6.70925	8.82843
	6.89624	7.01412	6.41528	9.49638	7.24613	9.1777	8.52937
	7.5512	7.51293	6.09805	6.79332	8.7739	10.7694	8.53893
	8.20133	7.48673	7.49674	7.35287	8.07487	9.48116	6.96173
	7.52234	7.70695	8.17742	7.1158	9.41816	7.60771	10.0589
	6.94915	7.43369	7.26175	7.03553	6.90584	11.2759	12.6185
	6.8642	8.07833	8.11939	8.8576	6.65791	7.92574	15.7988
	8.74369	8.95432	7.09336	7.39459	8.63273	8.72448	6.61988
	7.5159	7.49358	6.85255	12.2344		10.572	7.28529
	7.79945	8.26439	6.67885	6.01636		7.35212	8.0824
		8.7743		6.70799			9.61505
		7.92172		10.1513			8.33425
							8.97233
							8.80446
							9.38082
Experiment 2	7.09495	8.62697	9.71885	10.0197	8.62022	7.16705	6.4743
	6.59403	6.94045	8.29321	11.4057	9.07181	9.47042	6.43413
	7.08795	7.88315	8.31569	8.04548	8.93097	7.18241	10.519
	8.18816	7.64022	8.08923	11.1406	7.83332	10.2692	7.12525
	8.19667	7.65605	7.095	9.67638	5.99927	8.47497	7.62774
	7.54055	7.67483	7.56969	9.00838	6.74734	8.37821	5.95593
	6.93379	8.76405	8.17355	7.63821	6.53083	9.81596	11.0329
	8.41278	6.53686	6.85856	8.38889	7.96932	9.05192	10.3613
	7.298	8.54815	6.49671	10.0445	9.29594	11.5176	7.00301
	7.88772	7.61492	7.09946	8.72164	9.21975	6.55401	8.10417
	8.83489	7.89739	8.61673	7.40042	6.63096	8.14281	8.96188
	7.65409	8.11488	8.59163	8.24335	11.0625	6.91794	7.93137
	7.0783	7.63268	6.77932	9.61556	7.5233	7.82593	7.6013
	6.59267	6.65307	8.81037	6.57076	9.2447	9.20386	7.77521
	8.34131	7.59595	9.58637	7.74531	7.61965	8.26522	12.8337
	7.46391	7.38976	6.83047	7.71615	8.94635	12.4293	8.5284
	8.54673	8.1345	7.75112	7.00603	9.6522	8.50244	12.6366
		7.02204	6.55598	7.21025	5.53771	9.93242	7.73667
		7.47102	8.42912	8.86751	6.89888	7.66532	6.84203
		9.34633	8.22453	7.42134	8.31539	9.88464	6.09687
		7.51412	7.60915	7.17597	7.06666	12.405	7.25279
		8.82401		8.01211	7.40674	7.64353	8.07927
		8.7743		7.98766	7.37445	11.4169	11.1114
		7.76039		9.46794	9.74586	6.94687	12.0008
					6.93346	7.99737	8.33699
					7.24977	8.40639	8.22687
					6.60965		6.90203
					7.43473
					7.67665
					5.30334
Experiment 3	7.06812	6.91375	7.49579	6.81757	8.09659	9.91271	8.49208
	7.57023	8.57938	6.6348	7.38668	9.64909	9.858	11.253
	6.76438	7.40796	7.44052	7.65872	6.25616	8.96027	9.53133
	7.48212	7.63536	7.97445	8.98507	8.66383	6.43624	9.50206
	8.08465	7.40547	6.3048	8.47181	5.60875	7.01204	6.64037
	6.43716	7.36363	6.91393	7.90212	7.18074	6.40019	5.77372
	7.19579	7.23237	9.05192	7.07484	6.38203	7.68753	8.25613
	8.06637	8.31093	8.26408	10.1024	7.28121	5.93647	5.22615
	7.25439	7.44227	7.3109	8.01772	8.64388	9.97892	10.2404
	7.68269	7.94637	7.78679	7.19951	8.21457	6.68819	7.49295
	6.48273	6.93068	5.96105	6.98503	7.48253	6.65257	5.9738
	6.81834	7.13493	6.76851	7.76524	7.24463	6.47822	12.2168
	7.48828	7.05195	7.34426	8.96057	7.58704	10.592	9.43898
	6.72574	7.66932	7.11249	7.11875	7.5787	8.64203	6.69214
	7.66171	8.19251	7.67285	11.5311	9.00421	9.13182	8.78768
	7.2175	6.81112	8.1283	8.6505	7.59714	7.93386	8.78509
	7.11928	8.28187	7.57268	6.8406	7.63663	9.0841	9.5129
	7.29562	8.2459	8.3154	11.5321	7.14956	6.24509	9.54709
	6.17184	7.22789	6.64025	9.95485	6.69246	6.52323	10.8185
	8.18745	7.2375	6.70247	7.06065	7.74343	10.0876	8.07423
	7.70557	7.67446	7.69698	7.1701	8.55755	7.34432	6.5298
	7.21491	7.55277	7.23594	12.8973	10.3922	7.18165	7.94478
	6.11048	7.09827	10.6065	7.94196	9.74537	7.11121	8.30255
	5.85232	7.03425	9.21127	6.92248	7.99899	7.56092	13.2634
		7.26416	8.65383	8.43266		7.65958	7.64723
		7.45561	6.9327	7.38591		9.55077	8.24733
		7.85996	5.7207	8.03019		10.5541	6.76974
		8.48108	7.76837	7.9364			8.45599
		7.05905	8.34896	8.51997			6.10276
		7.14672	8.81957	8.99801

## Sheet: FIGURE 1h
Figure 1h
Mean displacement μm	Control d60	Early-stage d60	Late-stage d60
Experiment 1	0.222916	0.656494	1.1991
	0.157333	0.639136	0.595023
	0.291909	0.184103	0.648124
	0.297266	0.191565	0.599414
			0.594476
Experiment 2	0.111211	1.10698	0.242948
	0.138032	0.167935	0.410093
	0.435175	0.22337	0.792371
	0.63489	0.161596	0.23152
		1.8349	0.172455
Experiment 3	0.307726	0.968918	0.291136
	0.135599	1.92045	0.433901
	0.172526	2.97741	0.484114
	0.278365	0.689888	0.163424
	0.172759	0.823565
Contraction Power μm2/s	Control d60	Early-stage d60	Late-stage d60
Experiment 1	1.09792	16.5502	37.361
	0.597513	16.1269	21.0679
	1.75275	0.595782	13.0941
	2.68396	0.573437	7.71735
			6.05696
Experiment 2	0.21004	85.8987	0.912535
	0.410863	0.600038	3.88743
	15.5868	1.92229	10.9253
	7.47203	0.552624	1.11312
		0.841559	0.487809
Experiment 3	2.10611	24.2592	1.2059
	0.38748	337.168	17.7766
	0.53965	599.883	8.14847
	1.64752	40.4274	0.611228
	0.672379	50.2245
%of count above threshold	Control d60	Early-stage d60	Late-stage d60
Experiment 1	0.0639207	0.150169	0.285265
	0.0387716	0.14098	0.135418
	0.111156	0.0137837	0.223843
	0.0725455	0.00822183	0.180558
			0.220216
Experiment 2	0.00370788	0.367887	0.0411897
	0.00145091	0.0136224	0.109624
	0.160487	0.0266806	0.272932
	0.234161	0.0091085	0.0490891
		0.0502982	0.00967274
Experiment 3	0.0889892	0.172014	0.0559407
	0.0066097	0.459778	0.179187
	0.00926971	0.590682	0.194583
	0.0591649	0.133323	0.0451394
	0.0406255	0.335483

## Sheet: FIGURE 2b
Figure 2b NMO Size
	Control d60	Chronic EPS, stable d60	Chronic EPS, increasing d60	Control d75	Chronic EPS, stable d75	Chronic EPS, increasing d75
Experiment 1	2.65623	2.51072	2.65003	2.73964	2.60329	2.64234
	2.30127	2.77338	2.14169	2.55476	2.46504	2.56788
	2.2069	2.83817	2.41715	2.304	2.76609	2.78142
	2.17558	2.3759	2.18606	2.754	2.36603	2.94002
	2.45009	2.72103	2.62255	2.92978	2.16468	2.76932
	2.02138	2.67655	1.97261	3.30338	2.52605	2.54719
	2.42449	2.08104	1.8537	3.02784	2.18383	2.86319
	1.96245	2.56636	2.38004	1.55652	3.09707	2.10881
	2.20335	2.54446	2.31551	2.4867	2.24164	2.68256
	2.65896	2.09131	2.49959	2.77558	2.77787	2.51794
	2.10247	2.58735	2.43576	2.41956	2.44211	2.54152
	1.93157	2.28685	2.91146	2.42707	2.41034	2.78738
	2.39228	2.39554	1.84445	2.38004		2.19081
	2.44181	2.80787	2.12616	2.29208		2.54126
	1.88999	2.36844	2.61962	2.41809		1.93121
	2.20561		1.9823	2.51046		2.51721
	2.23336		2.59854	2.75629
	2.48174		2.49757	2.60502
	2.09181		2.36098	2.28958
	2.2456		2.29698
	1.3798		2.09119
	2.13159		2.38864
	2.23767		1.71785
	1.8542		2.42223
	2.63374
	2.05206
	2.54155
	2.53967
	2.11295
	2.7626
	2.29792
	2.29243
	2.37408
	2.43397
	2.52376
	2.56715
	2.75523
Experiment 2	2.59061	3.01216	2.20394	2.88847	3.02	2.69108
	2.7234	2.51574	2.2956	2.93004	2.61301	2.43136
	1.98591	2.35805	2.81184	3.32038	2.56131	1.93039
	2.52064	2.95047	2.31295	2.81595	2.38256	2.77948
	2.1877	2.23617	1.96879	2.91944	2.55244	2.28579
	3.11836	2.27704	1.84886	2.95776	2.62731
	3.08949	2.71706	2.15364	2.98248	2.70878
	2.78547	1.98679	2.35764	3.24598	2.8173
	2.61941	2.89164	2.74886	3.20382	2.63462
	2.32305	1.89161	2.51342	3.32614	2.61278
	2.59495	2.74901			3.1885
	3.15338	2.34155
	2.3673	2.42105
	2.40752	2.42396
	2.7604	2.39551
	2.91028
	2.45655
	2.62622
	2.36031
Experiment 3	2.46556	2.26239	2.62211	2.69757	2.60679	2.36398
	1.7889	2.28336	2.31994	2.5037	2.9101	2.55306
	2.70461	1.96812	2.05661	2.5887	2.37205	3.08538
	2.26765	2.253	1.95793	2.81956	2.8269	2.27211
	2.54208	2.57458	2.1732	2.92431	2.9244	2.01119
	2.27851	2.42167	1.93814	2.53847	2.53579	2.93198
	2.54228	2.48823	2.2247	2.48427	3.21239	2.10772
	1.9796	2.54448	1.90963	2.80133	2.85617	2.0579
	2.34278	2.18447	2.22376	2.65902	2.96788	3.07226
	2.64375	2.0567	2.30109	2.14798	3.07111	3.03518
	2.48192	1.90329	2.42611	2.77082	2.56198	2.62026
	2.45623	2.37475	1.79886	2.73392	2.79534	2.55773
	2.5776	2.47264	2.46527	2.55071		2.51551
	2.37602	1.97126	1.23356	2.68145		2.49566
	2.39448	2.21198	2.55596	2.25033		2.35341
	2.51553	2.55781	2.77713	2.85585		2.96128
	2.44161	2.18383	1.5705	2.3202		2.72296
	2.23057	2.04434	2.36272	3.23142
	2.59848	2.58444	1.82038	2.95635
	2.25482	2.81424	1.83688	2.71586
	2.43168	2.41636	2.42105	2.58089
	2.4471	2.35549	2.65003	3.37854
	2.11216	2.12355	1.81236
	2.14771	2.69921	2.25737
	2.35065	2.40074	2.52549
	2.30482	2.03177	2.68629
	2.40749	2.18565	2.09269
	2.02669		2.53829
	2.3175		2.20711
			1.7705
			2.10056
			1.89572
			1.37748
			1.47511
			2.30696
			2.21847
			2.41642
			1.99451

## Sheet: FIGURE 2d
Figure 2d
NMJ>5um	Control d60	Chronic EPS, stable d60	Chronic EPS, increasing d60
Experiment 1	2	28	19
	3	32	24
	5	24	18
	8	37	35
	3	20	37
	23	33	30
	27	26	21
	31	24	15
	4	31	13
	5	20	17
	7	20	15
	5	27	18
	4	25	35
	6	26	21
	5	35	24
	10	16	5
	6	23	12
	7	7	8
	7	18	12
	5	8	11
	4	16	10
	4	15	12
		3	12
		3	13
			13
			13
			14
			19
			15
			18
Experiment 2	5	25	6
	12	26	7
	7	17	12
	14	14	7
	8	11	5
	5	4	9
	11	14	11
	2	19	7
	7	13	13
	5	3	18
	11	11	7
	4	4	10
	10	13	7
	6	6	10
	6	12	18
	9	17	12
	7	11	13
	4	18	16
	7	12	18
	4	13	14
	4	15	12
		12	16
		17	10
		12	15
		8
		6
		8
		12
		9
		15
Experiment 3	9	10	19
	12	12	14
	8	7	4
	12	7	7
	7	18	12
	8	3	8
	13	7	20
	11	7	10
	9	4	23
	7	21	14
	10	11	18
	8	21	17
	5	8	8
	6	13	16
	5	10	14
	4	8	12
	5	6	10
	5	8	6
	13	11	15
	8	11	15
	8	12	16
	9	22	20
	3	13	18
	6	24	12
	9	16	8
	11	17	7
	4	18	6
	10	20	21
	12	12	12
	7	18	13
Innervated NMJ>5um	Control d60	Chronic EPS, stable d60	Chronic EPS, increasing d60
Experiment 1	2	20	10
	2	23	17
	1	16	16
	6	23	21
	3	14	19
	18	26	25
	21	18	17
	19	15	9
	4	15	7
	5	14	13
	5	9	9
	5	12	13
	3	19	20
	4	22	16
	5	33	19
	10	15	5
	6	23	11
	7	6	6
	6	17	8
	4	7	10
	3	13	10
	3	14	12
		3	11
		2	11
			13
			8
			13
			18
			13
			14
Experiment 2	5	23	5
	8	23	5
	6	14	7
	13	14	5
	7	6	4
	4	4	7
	11	12	2
	2	17	4
	6	11	13
	4	2	5
	11	6	8
	4	4	7
	10	13	9
	6	5	17
	5	10	11
	9	17	13
	7	10	15
	4	18	17
	7	12	13
	4	13	12
	4	15	11
		11	9
		17	14
		12
		7
		6
		7
		10
		9
		15
Experiment 3	8	9	12
	9	12	14
	6	7	4
	10	7	6
	7	17	11
	6	3	6
	11	7	20
	5	7	9
	3	4	19
	6	19	13
	9	8	17
	6	15	14
	2	5	5
	6	9	14
	4	6	14
	5	8	11
	4	6	10
	12	8	6
	7	11	14
	7	11	14
	7	12	12
	3	22	20
	5	13	16
	9	24	12
	10	16	6
	3	17	5
	6	18	4
	12	20	16
	7	12	10
		18	12
Average Size NMJ>5um	Control d60	Chronic EPS, stable d60	Chronic EPS, increasing d60
Experiment 1	7.95879	9.99379	8.57857
	5.77123	9.63725	10.627
	7.56748	12.3657	9.37558
	7.3734	9.11117	7.24101
	8.97883	11.4862	9.55764
	9.84489	8.52564	8.58039
	7.70297	9.43554	9.0971
	7.01565	8.59632	10.2344
	10.706	10.5032	12.3018
	6.72333	10.0236	10.5861
	7.82401	9.02021	8.22322
	7.23534	8.27541	8.35867
	8.46853	10.3639	7.85067
	6.41528	8.33984	11.3752
	6.09805	9.46848	9.427
	7.49674	8.69628	8.44262
	8.17742	7.6293	8.92708
	7.26175	7.26915	7.85987
	9.11939	7.99533	7.62115
	7.09336	7.52924	7.58649
	6.85255	8.64276	7.52381
	6.67885	9.68524	11.0889
		10.0148	8.33934
		6.16813	8.20063
			8.40266
			7.78456
			7.46618
			8.88859
			8.95353
			7.52828
Experiment 2	9.71885	9.25342	8.26058
	8.29321	9.22697	9.43987
	8.31569	9.84665	7.57413
	8.08923	6.87321	10.1024
	7.095	9.90962	6.51427
	7.56969	11.5194	7.5621
	8.17355	11.5431	8.54386
	6.85856	8.93354	6.52378
	6.49671	8.66398	8.61705
	7.09946	6.09052	8.24294
	8.61673	10.1941	8.13751
	8.59163	10.0138	8.06891
	6.77932	9.07796	9.77259
	8.81037	9.86797	7.70467
	10.5864	8.20114	9.22944
	6.83047	8.18538	8.82883
	7.75112	8.88349	9.90675
	6.55598	8.59478	8.97855
	8.42912	9.28494	8.0846
	8.22453	7.44432	8.44035
	7.60915	7.77319	6.72503
		10.4923	7.23902
		8.76351	8.33354
		8.88866	7.43691
		9.74283
		7.22067
		10.0216
		9.29744
		10.4564
		8.23698
Experiment 3	7.49579	7.44496	7.40822
	6.6348	8.25704	7.78447
	7.44052	7.4965	9.25617
	7.97445	6.484	7.41275
	6.3048	7.90217	8.01149
	6.91393	10.1286	6.44996
	9.05192	6.20243	7.92501
	8.26408	8.57883	8.65797
	7.3109	6.56035	7.38857
	7.78679	7.76419	7.79334
	5.96105	7.0177	8.85355
	6.76851	6.95319	8.29751
	7.34426	8.6846	9.63715
	7.11249	7.7436	9.05136
	7.67285	6.81008	8.44107
	9.1283	9.07163	6.09051
	7.57268	7.92883	10.8948
	8.3154	9.14088	8.61241
	6.64025	10.3087	7.89616
	6.70247	9.31861	8.04665
	7.69698	7.74951	8.51394
	7.23594	9.03782	10.1862
	11.6065	9.03522	9.30396
	9.21127	7.6855	8.05527
	8.65383	8.70008	9.32864
	6.9327	7.82735	8.23757
	5.7207	7.42316	5.37181
	7.76837	8.50385	7.38195
	8.34896	8.21093	9.32243
	8.81957	7.72878	8.11638

## Sheet: FIGURE 2f
Figure 2f
Mean displacement μm	Control d60	Chronic EPS, stable d60	Chronic EPS, increasing d60
Experiment 1	0.222916	0.792394	0.244102
	0.157333	0.232616	0.420221
	0.291909	0.170239	0.6765
	0.297266	0.480924	0.162146
			0.728722
Experiment 2	0.111211	0.224243	0.570394
	0.138032	0.395316
	0.435175	2.06419	0.192443
	0.63489	1.83438	0.249143
		1.52922
Experiment 3	0.307726	2.15333	2.7462
	0.135599	2.46777	2.85757
	0.172526	1.77209	1.90184
	0.278365	2.84345	1.43058
	0.172759	3.24687	2.57046
Contraction Power μm2/s	Control d60	Chronic EPS, stable d60	Chronic EPS, increasing d60
Experiment 1	1.09792	37.0471	0.867007
	0.597513	0.921894	4.02013
	1.75275	0.662581	9.93778
	2.68396	4.76827	0.566656
			10.1133
Experiment 2	0.21004	295.875	17.8833
	0.410863	10.1536	0.612018
	15.5868	489.31	1.03285
	7.47203	304.822
		183.877
Experiment 3	2.10611	388.205	334.105
	0.38748	399.745	478.537
	0.53965	175.901	324.805
	1.64752	522.304	128.391
	0.672379	509.286	601.474
%of count above threshold	Control d60	Chronic EPS, stable d60	Chronic EPS, increasing d60
Experiment 1	0.0639207	0.135821	0.0197485
	0.0387716	0.0586813	0.11309
	0.111156	0.0526358	0.221989
	0.0725455	0.141786	0.0325649
			0.245929
Experiment 2	0.00370788	0.252217	0.105997
	0.00145091	0.0365952	0.00612607
	0.160487	0.590843	0.0526358
	0.234161	0.133564
		0.197727
Experiment 3	0.0889892	0.174915	0.290263
	0.0066097	0.16218	0.274625
	0.00926971	0.580042	0.424391
	0.0591649	0.153152	0.423344
	0.0406255	0.688296	0.669273

## Sheet: FIGURE 3b
Figure 3b
%of GFAP+ in neural region	Control d40	Early-stage d40	Control d60	Chronic EPS, stable d60	Chronic EPS, increasing d60
Experiment 1	17.4152	21.7512	49.5072	43.8391	70.0795
	19.3524	55.9561	43.201	83.5019	57.7509
	16.5647	44.7426	39.2135	53.4694	65.6389
					62.5713
					61.8974
Experiment 2	16.9156	25.2293	50.5576	47.8354	44.2035
	31.6388	27.2909	58.815	78.0141	43.5004
	36.3533	30.1388	55.933	46.0484	42.6878
		36.2772	30.8662	50.6098	60.7844
Experiment 3	21.8223	17.0434	63.3376	71.3794	53.0825
	28.676	24.96	43.4419	75.8502	64.2975
	37.3049	30.3999	57.3464	48.6913	64.0602
		26.3771	40.7776	54.3028	54.3407
				57.7722

## Sheet: FIGURE 3d
Figure 3d
%of ChAT+ area per NMO	Control d60	Chronic EPS, stable d60	Chronic EPS, increasing d60
Experiment 1	0.714482	1.95537	0.890914
	0.890625	2.23551	2.04121
	0.426032	1.20088	0.744517
	0.936505	1.99771	0.907063
	0.628374		0.619754
Experiment 2	0.74298	1.52757	1.70065
	0.282885	1.5426	1.75598
	0.501138	2.14687	1.82871
		1.09597	0.90745
Experiment 3	0.936536	2.43415	0.591822
	0.9404	1.77872	0.848493
	1.47129	2.45419	0.917587
			0.552129

## Sheet: FIGURE 3g-i
Figure 3g
Weighted Mean Firing Rate (Hz)	Control d60	Chronic EPS, stable d60	Chronic EPS, increasing d60
Experiment 1	0.142384	0.103679	0.186469
	0.125512	0.110368	0.423826
		0.280379	0.286469
		0.29097	0.109942
		0.187291	0.389233
Experiment 2	0.083333	0.334158	0.18543
	0.243333	0.33263	0.724738
	0.116667	0.175218	0.156954
		0.252475	0.235651
		0.639439	0.141722
		0.342684	0.337748
Figure 3h
Mean ISI within Burst (sec)	Control d60	Chronic EPS, stable d60	Chronic EPS, increasing d60
Experiment 1	0.053354	0.040133	0.045797
	0.047967	0.036172	0.0479
			0.061582
Experiment 2	0.05572	0.035917	0.04792
		0.050901	0.0641
		0.027927	0.047861
			0.029552
Figure 3i
Mean ISI within Burst (sec)	Control d60	Chronic EPS, stable d60	Chronic EPS, increasing d60
Experiment 1	0.00377	0.007057	0.030073
	0.003702	0.024535	0.037447
			0.007548
Experiment 2	0.008415	0.021122	0.024694
		0.031412	0.043675
		0.007785	0.012153
			0.027413

## Sheet: FIGURE 4b
Figure 4b
%Ki67+ cells in muscle region	Control d40	Early-stage d40	Control d60	Chronic EPS, stable d60	Chronic EPS, increasing d60
Experiment 1	22.254	14.5215	7.78493	28.937	13.2792
	27.6155	21.5535	10.2138	19.8738	10.2014
	20.8449	18.3575	11.6786	26.8306	12.9313
	18.7416	16.6174	10.6984		10.3069
					10.5967
Experiment 2	12.7339	18.1224	16.9091	19.2758	16.8616
	19.6165	32.8801	15.6728	21.0396	16.4082
	17.2163	19.8988	25.0042	30.0255	18.5444
	16.2542	17.8819	25.9955	35.1076	18.039
				20.6382
Experiment 3	20.254	19.1224	14.9091	18.2758	15.8616
	17.6155	22.8801	16.6728	23.0396	12.4082
	19.8449	19.8988	22.0042	20.0255	19.5444
	15.7416	18.8819	20.9955	25.1076	11.039
				30.6382
%Ki67+ cells in PAX7+ cells in muscle region	Control d40	Early-stage d40	Control d60	Chronic EPS, stable d60	Chronic EPS, increasing d60
Experiment 1	33.0188	27.6858	7.38552	40.7147	22.8758
	41.3988	36.7607	21.0004	32.1579	17.2415
	42.0533	33.358	12.8003	40.6232	24.3196
	40.6361	26.8505	17.2842		19.5479
					17.3186
Experiment 2	26.749	36.6466	30.004	37.4234	26.2107
	35.9105	51.0749	36.7991	38.6035	31.995
	37.6078	35.0555	55.9338	41.3079	31.0175
	31.8653	36.377	53.9667	56.9208	32.138
				40.3021
Experiment 3	36.7678	42.8689	25.847	39.137	25.91
	35.4297	35.8181	31.084	42.024	29.013
	30.9636	38.4779	28.813	41.63	33.962
	30.3614	40.477	36.073	50.02	29.99
				34.841

[truncated: 4 more sheets: FIGURE 4c, FIGURE 4d, FIGURE 4g, FIGURE 4h]
